# Supplementary material for: Identification of Genetic Associations of IDH2, LDHA, and LDHB Genes with Milk Yield and Compositions in Dairy Cows
Source: Life (Basel). 2024 Sep 25;14(10):1228. doi: 10.3390/life14101228 (PMC11508787; doi:10.3390/life14101228)
Supplement: Supplementary file 1 [file life-14-01228-s001.zip › Supplementary Table S1.xlsx]

## Sheet: Table S1
Additional File 1: Table S1. Descriptive statistics of the phenotypic values for milk production traits in two lactations.
	Lactation	Milk yield, kg	Fat yield, kg	Fat percentage, %	Protein yield, kg	Protein percentage, %
Mean	1	10412.4	352.9	3.4	315.97	3.04
	2	10901.6	391.05	3.59	324.96	2.98
Standard deviation	1	1488.86	61.37	0.42	48.37	0.19
	2	1837.07	81.01	0.47	56.59	0.18
Maximum	1	14505.7	537.97	4.56	457.53	3.51
	2	14647.8	648.59	4.97	455.02	3.54
Minimum	1	6057.96	184.8	2.15	157.73	2.35
	2	4925.97	145.05	2.21	137.86	2.36
Coefficient of variation	1	0.14	0.17	0.12	0.15	0.06
	2	0.17	0.21	0.13	0.17	0.06
