# Supplementary material for: Identification of Genetic Associations of IDH2, LDHA, and LDHB Genes with Milk Yield and Compositions in Dairy Cows
Source: Life (Basel). 2024 Sep 25;14(10):1228. doi: 10.3390/life14101228 (PMC11508787; doi:10.3390/life14101228)
Supplement: Supplementary file 1 [file life-14-01228-s001.zip › Supplementary Table S2.xlsx]

## Sheet: Table S2
Additional File 2: Table S2. Primers for PCR used in SNPs identification of IDH2, LDHA and LDHB genes
Primer	Location	Primer sequences (5'-3')	Product length,bp	Annealing Temp,°C
IDH2-1F	5′ flanking region	ccaggtttgatccctgagaa	825	60
IDH2-1R		gccttattcagaggcctgat
IDH2-2F	5′ flanking region	tgggttattctgggacatgc	724	60
IDH2-2R		ggttccgcgttcttgaacta
IDH2-3F	5′ flanking region	gaagcagtgggactccagtt	521	60
IDH2-3R		accctattgggcctcacc
IDH2-4F	5′ flanking region	ggttccttcgttcgctcat	300	60
IDH2-4R		ccggctctttgtgtgctcta
IDH2-5F	Exon-1	gtctggccaggaggagaag	290	60
IDH2-5R		accagggtgatgggtgaat
IDH2-6F	Exon-2	ccctgaatcccagtcaatct	283	60
IDH2-6R		gaccctccaactccttgtcc
IDH2-7F	Exon-3	tttaggagcccccttctagc	583	60
IDH2-7R		caccgacacaggaagagtca
IDH2-8F	Exon-4	tgactgcctgggtcgagt	338	60
IDH2-8R		agggccaagacagacacact
IDH2-9F	Exon-4	cgctcagtcttacccacctg	405	60
IDH2-9R		agtccagctgctccactg
IDH2-10F	Exon-5	tgagaaccacctctgagtgc	764	60
IDH2-10R		gcagccaagctgacttagga
IDH2-11F	Exon-6	caggtagcctctggcctgta	651	60
IDH2-11R		cctgggcatcccaatctg
IDH2-12F	3′ flanking region	caggtctgctgtgtttgtcc	500	60
IDH2-12R		gattcagtggcctggatca
IDH2-13F	3′ flanking region	gttgatccaggccactgaa	460	60
IDH2-13R		ttctgggtaccatcctggtc
IDH2-14F	3′ flanking region	ctgtgtggcttatgagtcttgg	502	60
IDH2-14R		atgccagcctttcctcct
IDH2-15F	3′ flanking region	aagcccattctttcccagtc	381	60
IDH2-15R		ggaaggaaccccctatgagt
IDH2-16F	3′ flanking region	aggtttccaggccttcttcc	550	60
IDH2-16R		gccccaacctgttcagaag
LDHA-1F	5′ flanking region	ggcagaagggacaaggaatc	540	60
LDHA-1R		ggcctgctgtgtatgtgc
LDHA-2F	5′ flanking region	ggttgggagggtgatgtaaa	382	60
LDHA-2R		gacggttgagaggtgatggt
LDHA-3F	5′ flanking region	tccagagttggttggaactg	482	60
LDHA-3R		ggagaaaaccaacagcatcc
LDHA-4F	5′ flanking region	ggagtgggatgctgttggttt	431	60
LDHA-4R		ccctctctggccttatctcc
LDHA-5F	5′ flanking region	attctggaggccattgactg	393	60
LDHA-5R		gctttctctggagaaccctga
LDHA-6F	5′ flanking region	ggttctccagagaaagcgaat	333	60
LDHA-6R		tccacaaaggccaagaaatc
LDHA-7F	Exon-1	tggcaggtggattctttacc	390	60
LDHA-7R		ggccttcctctgctgtctct
LDHA-8F	Exon-2	gctcagtccttctgaagtctcg	411	60
LDHA-8R		ctttggaagcagcgcctac
LDHA-9F	Exon-3	gcaggtatcccaaaaagaagc	300	60
LDHA-9R		atggtagacgggtggagtca
LDHA-10F	Exon-4	gcttttaatgggagcctacct	396	60
LDHA-10R		gcaaaattgttcaaaaggctct
LDHA-11F	Exon-5	tggaacaaatttttgctggag	346	60
LDHA-11R		tcactctcaggaggaaaatgaa
LDHA-12F	Exon-6	agctaccaggaaagcccaat	352	60
LDHA-12R		gatttctggaaaccatctaccc
LDHA-13F	Exon-7	ccacctaccaaaaggggataa	351	60
LDHA-13R		ggcagtgaaagctcaagtcc
LDHA-14F	Exon-8	catgtgcaagggttatacttagg	323	60
LDHA-14R		caggaaataacggcattcaa
LDHA-15F	Exon-9	tcttgggagatcccagaatg	400	60
LDHA-15R		ccagcagggttttatgaacca
LDHA-16F	Exon-10	tcttgggagatcccagaatg	450	60
LDHA-16R		atccagcatcagggtacagc
LDHA-17F	3′ flanking region	ccactgggttattgggctat	792	60
LDHA-17R		tgcagatggtgatttcagaca
LDHA-18F	3′ flanking region	ccatctgcagtgattttgga	408	60
LDHA-18R		tgtatgcaggtcaggaagca
LDHA-19F	3′ flanking region	ccagtctgttccatgtccag	440	60
LDHA-19R		cctcctcagacagccatttt
LDHA-20F	3′ flanking region	ggagacagggatcaagacca	430	60
LDHA-20R		ccaggatgtctctaggtgagtg
LDHB-1F	5′ flanking region	tactggactgggttgccatt	520	60
LDHB-1R		tcacccttcttccctgagag
LDHB-2F	5′ flanking region	ctctcagggaagaagggtga	388	60
LDHB-2R		tgcgtatctttgggaaggag
LDHB-3F	5′ flanking region	gcagtcagaactgcagatgg	288	60
LDHB-3R		tgggccactagtgattgaaa
LDHB-4F	5′ flanking region	cgctcagggactaagagaaa	352	60
LDHB-4R		tgtaagggtttttcccacctt
LDHB-5F	5′ flanking region	atgcaagcactaggcctcac	288	60
LDHB-5R		ctgatggctcaggggtaaag
LDHB-6F	5′ flanking region	gagcccttgtccttgaagag	383	60
LDHB-6R		cgagctcagatgtccttcct
LDHB-7F	Exon-1	cccttcctgtttctcaggtg	257	60
LDHB-7R		tcaaaagcctaaagagattgcat
LDHB-8F	Exon-2	tagcttggggtcctaacagc	280	60
LDHB-8R		ctggacccagaaggaaacaa
LDHB-9F	Exon-3	cgttcctcacatacgttcca	447	60
LDHB-9R		ctgtggccaattaacggaag
LDHB-10F	Exon-4	agcagaggggagaggagaaa	313	60
LDHB-10R		cctagttcacagcaaacactgc
LDHB-11F	Exon-5	ggtaacttgcatcaagggtga	301	60
LDHB-11R		ataggcagccatggaaagtg
LDHB-12F	Exon-6	cagaagtggaccctgagacag	352	60
LDHB-12R		tgaaaagtaactgtggactgagaca
LDHB-13F	Exon-7	ctgcagttcgtcctgttcaa	610	60
LDHB-13R		agtgctgtttggtggaagaag
LDHB-14F	3′ flanking region	cttcttccaccaaacagcact	445	60
LDHB-14R		ggcactactgagcgacttca
LDHB-15F	3′ flanking region	ttctccaggcaagaacagtg	383	60
LDHB-15R		gatgctggtaacaggggaag
LDHB-16F	3′ flanking region	cccattaacacttgcccttg	500	60
LDHB-16R		tctcccagtagcctggatgt
LDHB-17F	3′ flanking region	acatccaggctactgggaga	500	60
LDHB-17R		acagaggatgaggtggttgg
LDHB-18F	3′ flanking region	ctctgcaaccctatgaactgc	359	60
LDHB-18R		ccccaagaagtctgtcactg
Notes: F: Forward primer. R: Reverse primer.
