# Supplementary material for: Identification of Genetic Associations of IDH2, LDHA, and LDHB Genes with Milk Yield and Compositions in Dairy Cows
Source: Life (Basel). 2024 Sep 25;14(10):1228. doi: 10.3390/life14101228 (PMC11508787; doi:10.3390/life14101228)
Supplement: Supplementary file 1 [file life-14-01228-s001.zip › Supplementary Table S3.xlsx]

## Sheet: Table S3
Additional File 3: Table S3. Additive, dominant and allele substitution effects of 9 SNPs in IDH2, LDHA and LDHB on milk yield and composition traits in Chinese Holstein cattle during two lactations
Gene	SNP	Lactation	Effect	Milk yield, kg	Fat yield, kg	Fat percentage, %	Protein yield, kg	Protein percentage, %
IDH2	21:g.21496168A>G	1	Additive effect(a)	-90.598*	-2.9769	0.003405	-3.5118**	-0.00873
			Dominant effect(d)	173.26**	4.221*	-0.01833	3.7082*	-0.01615
			Substitution effect(α)	-89.1011*	-2.9405	0.003246	-3.4797**	-0.00887
		2	Additive effect(a)	116.93**	4.6103**	0.005688	3.7086**	0.001652
			Dominant effect(d)	215.4**	5.15*	-0.02646	5.8729**	-0.00237
			Substitution effect(α)	118.98**	4.6592**	0.005437	3.7644**	0.00163
	21:g.21494708C>G	1	Additive effect(a)	96.6253*	2.9272	-0.00652	3.602**	0.007507
			Dominant effect(d)	164.23**	4.3066*	-0.01351	3.5685*	-0.01441
			Substitution effect(α)	95.9159*	2.9086	-0.00646	3.5865**	0.007569
		2	Additive effect(a)	-102.92*	-3.4901*	-0.00093	-3.4395**	-0.00286
			Dominant effect(d)	193.42**	3.3227	-0.03466	5.4752**	-0.00036
			Substitution effect(α)	-102.01*	-3.4743*	-0.00109	-3.4135**	-0.00286
	21:g.21482140C>T	1	Additive effect(a)	399.24**	17.0335**	0.04557	7.6685*	-0.04678
			Dominant effect(d)	467.83**	19.5855**	0.0491	10.7859**	-0.03674
			Substitution effect(α)	728.14**	30.8026**	0.07731	15.2512**	-0.07261
		2	Additive effect(a)	702.89**	44.278**	0.1937**	22.8413**	0.02762
			Dominant effect(d)	559.33**	35.701**	0.1668*	23.9278**	0.07683
			Substitution effect(α)	1104.69**	69.924**	0.3136**	40.0299**	0.08281
	21:g.21479397C>T	1	Additive effect(a)	393.93**	17.0763**	0.03429	7.4618*	-0.04707
			Dominant effect(d)	480.61**	19.3339**	0.03228	11.2212**	-0.03644
			Substitution effect(α)	729.21**	30.5641**	0.05681	15.29**	-0.07249
		2	Additive effect(a)	699.91**	44.5164**	0.1968**	22.6495**	0.02686
			Dominant effect(d)	572.83**	35.0605**	0.1566*	24.5558**	0.07839*
			Substitution effect(α)	1107.79**	69.4803**	0.3083**	40.1339**	0.08268
	21:g.21478496G>A	1	Additive effect(a)	124.68	6.059	0.01372	-0.4937	-0.04533*
			Dominant effect(d)	158.83	6.4946	0.008782	1.0778	-0.04074
			Substitution effect(α)	27.766	2.0963	0.008366	-1.1513	-0.02047
		2	Additive effect(a)	417.93**	32.9324**	0.1676**	9.3311**	-0.02914
			Dominant effect(d)	255.92*	23.9493**	0.1378**	8.3713**	0.003492
			Substitution effect(α)	576.67**	47.7871**	0.2531**	14.5235**	-0.02697
LDHA	29:g.26304153G>A	1	Additive effect(a)	-215.32	-11.5316	-0.04113	-5.4407	0.007766
			Dominant effect(d)	166.03	5.0353	0.007328	2.9655	-0.0156
			Substitution effect(α)	-90.713	-7.7524**	-0.03563	-3.215	-0.00394
		2	Additive effect(a)	-467.93**	-20.9167**	-0.02934	-11.0238*	0.03471
			Dominant effect(d)	329.53*	18.8208**	0.05548	7.7603	-0.03152
			Substitution effect(α)	-222.87**	-6.9202*	0.01192	-5.2527**	0.01127
LDHB	5:g.88543276A>G	1	Additive effect(a)	-87.3564	-5.97*	-0.01572	-2.5926	0.00071
			Dominant effect(d)	-30.9735	-2.4858	-0.0046	-1.0125	0.003488
			Substitution effect(α)	-103.28	-7.2477*	-0.01809	-3.113	0.002502
		2	Additive effect(a)	-181.42**	4.2033	0.1188**	-3.848*	0.01628
			Dominant effect(d)	-97.7916	4.4725	0.07808*	-2.4846	0.008321
			Substitution effect(α)	-230.01*	6.4254	0.1576**	-5.0824	0.02042
	5:g.88544541A>G	1	Additive effect(a)	-7.3389	-0.5033	-0.01557	-0.725	-0.00824
			Dominant effect(d)	123.81*	2.2781	-0.01144	4.1142*	0.008686
			Substitution effect(α)	-60.02	-1.4726	-0.01071	-2.4756	-0.01194
		2	Additive effect(a)	114.84*	-5.1977*	-0.1071**	2.1572	-0.00905
			Dominant effect(d)	-277.97**	-2.842	0.07699**	-7.5889**	0.008585
			Substitution effect(α)	6.6385	-6.3039**	-0.07708**	-0.7967	-0.00571
	5:g.88556310T>C	1	Additive effect(a)	83.593*	2.7555	-0.00742	1.5974	-0.0091
			Dominant effect(d)	-34.1142	-5.23*	-0.0408	-2.7917	-0.01561
			Substitution effect(α)	87.056*	3.2864*	-0.00328	1.8808	-0.00751
		2	Additive effect(a)	44.9335	-4.4917*	-0.05608**	-0.6562	-0.01559
			Dominant effect(d)	-133.25*	-9.5736**	-0.04464*	-2.7986	0.01156
			Substitution effect(α)	28.2774	-5.6884**	-0.06166**	-1.006	-0.01414
Note: The number in the table represents the mean; * indicates P < 0.05; ** indicates P < 0.01.
